# Supplementary material for: Fabrication and Characterization of a Thermophone Based on Laser-Scribed Graphene Intercalated with Multiwalled Carbon Nanotubes
Source: Nanomaterials (Basel). 2021 Oct 28;11(11):2874. doi: 10.3390/nano11112874 (PMC8621151; doi:10.3390/nano11112874)
Supplement: Supplementary file 1 [file nanomaterials-11-02874-s001.zip]

Archive with 1 entries (1 files):
- nanomaterials-1321493-supplementary.pdf
